# Supplementary material for: Multi-Modal Design, Synthesis, and Biological Evaluation of Novel Fusidic Acid Derivatives
Source: Molecules. 2025 Apr 29;30(9):1983. doi: 10.3390/molecules30091983 (PMC12073777; doi:10.3390/molecules30091983)
Supplement: Supplementary file 1 [file molecules-30-01983-s001.zip]

Archive with 1 entries (1 files):
- molecules-3595315-supplementary.pdf
